# Supplementary material for: Optical Anapole Modes in Gallium Phosphide Nanodisk with Forked Slits for Electric Field Enhancement
Source: Nanomaterials (Basel). 2021 Jun 4;11(6):1490. doi: 10.3390/nano11061490 (PMC8229694; doi:10.3390/nano11061490)
Supplement: Supplementary file 1 [file nanomaterials-11-01490-s001.zip]

Archive with 1 entries (1 files):
- nanomaterials-1217496-supplementary.pdf
